# Supplementary material for: Pulmonary and Systemic Immune Profiles Following Lung Volume Reduction Surgery and Allogeneic Mesenchymal Stromal Cell Treatment in Emphysema
Source: Cells. 2024 Sep 30;13(19):1636. doi: 10.3390/cells13191636 (PMC11476308; doi:10.3390/cells13191636)
Supplement: Supplementary file 1 [file cells-13-01636-s001.zip]

Archive with 1 entries (1 files):
- cells-3178937-supplementary.pdf
